# Supplementary material for: Artificial intelligence-based analytics for impacts of COVID-19 and online learning on college students’ mental health
Source: PLoS One. 2022 Nov 18;17(11):e0276767. doi: 10.1371/journal.pone.0276767 (PMC9674166; doi:10.1371/journal.pone.0276767)
Supplement: S1 Data — (ZIP) [file pone.0276767.s001.zip]

Archive with 48 entries (48 files):
- Revised/f1.png
- Revised/f3.png
- Revised/f4.png
- Revised/f5.png
- Revised/Manuscript AND Supporting Information.aux
- Revised/Manuscript AND Supporting Information.log
- Revised/Manuscript AND Supporting Information.out
- Revised/Manuscript AND Supporting Information.pdf
- Revised/Manuscript AND Supporting Information.synctex.gz
- Revised/Manuscript AND Supporting Information.tex
- Revised/Manuscript.aux
- Revised/Manuscript.log
- Revised/Manuscript.out
- Revised/Manuscript.pdf
- Revised/Manuscript.synctex.gz
- Revised/Manuscript.tex
- Revised/p1.png
- Revised/p11.png
- Revised/p2.png
- Revised/p26.png
- Revised/p3.png
- Revised/p4.png
- Revised/p5.png
- Revised/p6.png
- Revised/p7.png
- Revised/p8.png
- Revised/p9.png
- Revised/part2-1.png
- Revised/part2-2.png
- Revised/part3-1.png
- Revised/part3-2.png
- Revised/part3-4.png
- Revised/plos2015.bst
- Revised/re1.png
- Revised/ref10.png
- Revised/ref2.png
- Revised/ref3.png
- Revised/ref4.png
- Revised/ref6.png
- Revised/ref7.png
- Revised/ref8.png
- Revised/ref9.png
- Revised/Supporting Information.aux
- Revised/Supporting Information.log
- Revised/Supporting Information.out
- Revised/Supporting Information.pdf
- Revised/Supporting Information.synctex.gz
- Revised/Supporting Information.tex
