# Supplementary material for: Artificial intelligence-based analytics for impacts of COVID-19 and online learning on college students’ mental health
Source: PLoS One. 2022 Nov 18;17(11):e0276767. doi: 10.1371/journal.pone.0276767 (PMC9674166; doi:10.1371/journal.pone.0276767)
Supplement: S1 Data — (ZIP) [file pone.0276767.s001.zip › Revised/Manuscript AND Supporting Information.aux]

\relax 
\providecommand\hyper@newdestlabel[2]{}
\providecommand\HyperFirstAtBeginDocument{\AtBeginDocument}
\HyperFirstAtBeginDocument{\ifx\hyper@anchor\@undefined
\global\let\oldcontentsline\contentsline
\gdef\contentsline#1#2#3#4{\oldcontentsline{#1}{#2}{#3}}
\global\let\oldnewlabel\newlabel
\gdef\newlabel#1#2{\newlabelxx{#1}#2}
\gdef\newlabelxx#1#2#3#4#5#6{\oldnewlabel{#1}{{#2}{#3}}}
\AtEndDocument{\ifx\hyper@anchor\@undefined
\let\contentsline\oldcontentsline
\let\newlabel\oldnewlabel
\fi}
\fi}
\global\let\hyper@last\relax 
\gdef\HyperFirstAtBeginDocument#1{#1}
\providecommand\HyField@AuxAddToFields[1]{}
\providecommand\HyField@AuxAddToCoFields[2]{}
\bibstyle{plos2015}
\citation{1}
\citation{2}
\citation{3}
\providecommand \oddpage@label [2]{}
\citation{4}
\citation{Scot1}
\citation{Scot2}
\citation{Scot1}
\citation{Scot25}
\citation{Scot3}
\citation{WangDonna}
\citation{Scot5}
\citation{Scot5}
\citation{Scot5}
\citation{Scot6}
\citation{Scot7}
\citation{Scot6}
\citation{Scot7}
\citation{Al-Mawee}
\citation{Scot9}
\citation{Scot10}
\citation{3}
\citation{Al-Mawee}
\citation{Scot13}
\citation{Scot14}
\citation{rezapour2021machine}
\citation{Scot16}
\citation{Scot17}
\citation{Scot18}
\citation{Scot19}
\citation{Scot20}
\citation{Scot21}
\citation{Scot22}
\citation{Scot23}
\citation{Scot24}
\citation{data}
\citation{Coverdale}
\citation{Keyes}
\citation{Winston}
\citation{Fang,Ong}
\citation{rezapour2021machine,rezapour2021hidden}
\citation{rezapour2021machineC}
\citation{1c,2c,3c,4c,5c,6c,7c,8c,9c,10c}
\newlabel{Section2}{{}{4}{Artificial Intelligence Review}{section*.3}{}}
\citation{Kotsiantis,Salvador}
\citation{McKinney}
\citation{Hastie}
\citation{Van,SaarTsechansky,Liu}
\citation{Bishop}
\citation{Pedregosa,Troyanskaya}
\citation{Chawla}
\citation{Chawla}
\citation{Caruana}
\citation{Dankmar}
\citation{Ingo,Marti,ed,Peter}
\citation{Brereton}
\citation{Schwing}
\citation{MohamadH,SchmidhuberDeep,Artificialneuralnetwork}
\citation{Breiman}
\citation{Probst}
\citation{34c,35c}
\citation{36c}
\citation{37c}
\citation{34c,35c}
\citation{37c}
\citation{37ccc}
\citation{Chandrashekar}
\citation{Alpaydin26}
\citation{Law26}
\citation{Rubinstein26,Zhou26}
\citation{Breiman26}
\citation{Wilkinson26}
\citation{data}
\citation{data}
\citation{data}
\citation{data}
\citation{Git}
\newlabel{Section3}{{}{8}{Methods}{section*.7}{}}
\newlabel{Computational Process}{{}{8}{Computational Process}{section*.10}{}}
\citation{data}
\citation{data}
\@writefile{lot}{\contentsline {table}{\numberline {1}{\ignorespaces Target Variables.\relax }}{9}{table.caption.11}\protected@file@percent }
\providecommand*\caption@xref[2]{\@setref\relax\@undefined{#1}}
\newlabel{Target Variables}{{1}{9}{Target Variables.\relax }{table.caption.11}{}}
\newlabel{US-FD1W-25(d)}{{}{9}{Computational Process}{table.caption.11}{}}
\newlabel{Section 3.2.5}{{}{10}{Machine learning analysis of \textit {US-FD1W-25(d)} with 5 classes}{section*.12}{}}
\@writefile{lof}{\contentsline {figure}{\numberline {1}{\ignorespaces Distribution of examples among classes of Question 25d in the \textit  {US-FD1W-25(d)} dataset after KNN imputation method is applied.\relax }}{10}{figure.caption.13}\protected@file@percent }
\newlabel{fig:f5}{{1}{10}{Distribution of examples among classes of Question 25d in the \textit {US-FD1W-25(d)} dataset after KNN imputation method is applied.\relax }{figure.caption.13}{}}
\@writefile{lof}{\contentsline {figure}{\numberline {2}{\ignorespaces Random Tree accuracy scores for multiple numbers of trees with a maximum depth of 20 on the \textit  {US-FD1W-25(d)} dataset before and after SMOTE is applied.\relax }}{11}{figure.caption.14}\protected@file@percent }
\newlabel{fig:re1}{{2}{11}{Random Tree accuracy scores for multiple numbers of trees with a maximum depth of 20 on the \textit {US-FD1W-25(d)} dataset before and after SMOTE is applied.\relax }{figure.caption.14}{}}
\@writefile{lot}{\contentsline {table}{\numberline {2}{\ignorespaces The maximum, minimum and the average of accuracy scores of Random Forests where the number of trees is tuned between 2 and 500 before and after SMOTE is applied.\relax }}{11}{table.caption.15}\protected@file@percent }
\newlabel{table:re1}{{2}{11}{The maximum, minimum and the average of accuracy scores of Random Forests where the number of trees is tuned between 2 and 500 before and after SMOTE is applied.\relax }{table.caption.15}{}}
\@writefile{lof}{\contentsline {figure}{\numberline {3}{\ignorespaces SHAP values of a Random Forest with 364 trees with maximum depth of 20 before SMOTE is applied. Class 0: Never, Class 1: Rarely, Class 2: Sometimes, Class 3: Often, Class 4: Always.\relax }}{12}{figure.caption.16}\protected@file@percent }
\newlabel{fig:re2}{{3}{12}{SHAP values of a Random Forest with 364 trees with maximum depth of 20 before SMOTE is applied. Class 0: Never, Class 1: Rarely, Class 2: Sometimes, Class 3: Often, Class 4: Always.\relax }{figure.caption.16}{}}
\@writefile{lof}{\contentsline {figure}{\numberline {4}{\ignorespaces SHAP values of a Random Forest with 40 trees with maximum depth of 20 after SMOTE is applied. Class 0: Never, Class 1: Rarely, Class 2: Sometimes, Class 3: Often, Class 4: Always.\relax }}{12}{figure.caption.17}\protected@file@percent }
\newlabel{fig:re3}{{4}{12}{SHAP values of a Random Forest with 40 trees with maximum depth of 20 after SMOTE is applied. Class 0: Never, Class 1: Rarely, Class 2: Sometimes, Class 3: Often, Class 4: Always.\relax }{figure.caption.17}{}}
\@writefile{lof}{\contentsline {figure}{\numberline {5}{\ignorespaces Hyperparameter tuning: Random Forest accuracy scores for multiple numbers of trees on the \textit  {US-FD1W-25(d)} dataset after KNN imputation method and SMOTE are applied.\relax }}{13}{figure.caption.18}\protected@file@percent }
\newlabel{fig:ref4}{{5}{13}{Hyperparameter tuning: Random Forest accuracy scores for multiple numbers of trees on the \textit {US-FD1W-25(d)} dataset after KNN imputation method and SMOTE are applied.\relax }{figure.caption.18}{}}
\@writefile{lof}{\contentsline {figure}{\numberline {6}{\ignorespaces Hyperparameter tuning: XGBoost accuracy scores for multiple numbers of trees on the \textit  {US-FD1W-25(d)} dataset after KNN imputation method and SMOTE are applied.\relax }}{13}{figure.caption.19}\protected@file@percent }
\newlabel{fig:ref6}{{6}{13}{Hyperparameter tuning: XGBoost accuracy scores for multiple numbers of trees on the \textit {US-FD1W-25(d)} dataset after KNN imputation method and SMOTE are applied.\relax }{figure.caption.19}{}}
\@writefile{lof}{\contentsline {figure}{\numberline {7}{\ignorespaces SHAP values of a XGBoost with 178 trees with maximum depth of 8 after SMOTE is applied. Class 0: Never, Class 1: Rarely, Class 2: Sometimes, Class 3: Often, Class 4: Always.\relax }}{14}{figure.caption.20}\protected@file@percent }
\newlabel{fig:ref7}{{7}{14}{SHAP values of a XGBoost with 178 trees with maximum depth of 8 after SMOTE is applied. Class 0: Never, Class 1: Rarely, Class 2: Sometimes, Class 3: Often, Class 4: Always.\relax }{figure.caption.20}{}}
\@writefile{lof}{\contentsline {figure}{\numberline {8}{\ignorespaces CatBoost accuracy scores for multiple numbers of trees with a maximum depth of 8 on the \textit  {US-FD1W-25(d)} dataset before and after SMOTE is applied.\relax }}{14}{figure.caption.21}\protected@file@percent }
\newlabel{fig:ref8}{{8}{14}{CatBoost accuracy scores for multiple numbers of trees with a maximum depth of 8 on the \textit {US-FD1W-25(d)} dataset before and after SMOTE is applied.\relax }{figure.caption.21}{}}
\@writefile{lof}{\contentsline {figure}{\numberline {9}{\ignorespaces LightGBM accuracy scores for multiple numbers of trees with a maximum depth of 20 on the \textit  {US-FD1W-25(d)} dataset before and after SMOTE is applied.\relax }}{15}{figure.caption.22}\protected@file@percent }
\newlabel{fig:ref9}{{9}{15}{LightGBM accuracy scores for multiple numbers of trees with a maximum depth of 20 on the \textit {US-FD1W-25(d)} dataset before and after SMOTE is applied.\relax }{figure.caption.22}{}}
\@writefile{lof}{\contentsline {figure}{\numberline {10}{\ignorespaces Accuracy scores of Multinomial Logistic Regression, SVM, and Neural Network with different number of hidden layers, Random Forest, XGBoost, CatBoost and LightGBM before and after SMOTE is applied for the multiclass classification problem with 5 classes.\relax }}{15}{figure.caption.23}\protected@file@percent }
\newlabel{fig:ref10}{{10}{15}{Accuracy scores of Multinomial Logistic Regression, SVM, and Neural Network with different number of hidden layers, Random Forest, XGBoost, CatBoost and LightGBM before and after SMOTE is applied for the multiclass classification problem with 5 classes.\relax }{figure.caption.23}{}}
\@writefile{lot}{\contentsline {table}{\numberline {3}{\ignorespaces Precision, recall and f1-score of a Random Forest with 40 trees of a maximum depth equals 20 after SMOTE is applied on the training set.\relax }}{16}{table.caption.24}\protected@file@percent }
\newlabel{fig:ref11}{{3}{16}{Precision, recall and f1-score of a Random Forest with 40 trees of a maximum depth equals 20 after SMOTE is applied on the training set.\relax }{table.caption.24}{}}
\@writefile{lof}{\contentsline {figure}{\numberline {11}{\ignorespaces Accuracy scores of Multinomial Logistic Regression, SVM, and Neural Network with different number of hidden layers, Random Forest, XGBoost, CatBoost and LightGBM before and after SMOTE is applied on the training set for the multiclass classification problem with 3 classes.\relax }}{16}{figure.caption.27}\protected@file@percent }
\newlabel{fig:part2-1}{{11}{16}{Accuracy scores of Multinomial Logistic Regression, SVM, and Neural Network with different number of hidden layers, Random Forest, XGBoost, CatBoost and LightGBM before and after SMOTE is applied on the training set for the multiclass classification problem with 3 classes.\relax }{figure.caption.27}{}}
\@writefile{lof}{\contentsline {figure}{\numberline {12}{\ignorespaces SHAP values of a XGBoost with 38 trees with maximum depth of 8 after SMOTE is applied on the training set. Class 0: Never, Rarely, Class 1: Sometimes, Class 2: Often, Always.\relax }}{17}{figure.caption.28}\protected@file@percent }
\newlabel{fig:part2-2}{{12}{17}{SHAP values of a XGBoost with 38 trees with maximum depth of 8 after SMOTE is applied on the training set. Class 0: Never, Rarely, Class 1: Sometimes, Class 2: Often, Always.\relax }{figure.caption.28}{}}
\@writefile{lof}{\contentsline {figure}{\numberline {13}{\ignorespaces SHAP values of a Random Forest with 9 trees with maximum depth of 10 before SMOTE is applied on the training set. Class 0: Never, Rarely, Class 2: Sometimes, Often, Always.\relax }}{18}{figure.caption.31}\protected@file@percent }
\newlabel{fig:part3-1}{{13}{18}{SHAP values of a Random Forest with 9 trees with maximum depth of 10 before SMOTE is applied on the training set. Class 0: Never, Rarely, Class 2: Sometimes, Often, Always.\relax }{figure.caption.31}{}}
\@writefile{lof}{\contentsline {figure}{\numberline {14}{\ignorespaces SHAP values of a Random Forest with 9 trees with maximum depth of 10 after SMOTE is applied on the training set. Class 0: Never, Rarely, Class 2: Sometimes, Often, Always.\relax }}{18}{figure.caption.32}\protected@file@percent }
\newlabel{fig:part3-2}{{14}{18}{SHAP values of a Random Forest with 9 trees with maximum depth of 10 after SMOTE is applied on the training set. Class 0: Never, Rarely, Class 2: Sometimes, Often, Always.\relax }{figure.caption.32}{}}
\citation{Caskurlu}
\citation{Caskurlu}
\citation{Caskurlu}
\citation{Caskurlu}
\citation{Caskurlu}
\@writefile{lot}{\contentsline {table}{\numberline {4}{\ignorespaces Precision, recall and f1-score of a Random Forest with 9 trees of a maximum depth equals 10 after SMOTE is applied on the training set.\relax }}{19}{table.caption.33}\protected@file@percent }
\newlabel{fig:part3-3}{{4}{19}{Precision, recall and f1-score of a Random Forest with 9 trees of a maximum depth equals 10 after SMOTE is applied on the training set.\relax }{table.caption.33}{}}
\@writefile{lof}{\contentsline {figure}{\numberline {15}{\ignorespaces SHAP values for the impact of features on model output.\relax }}{19}{figure.caption.34}\protected@file@percent }
\newlabel{fig:part3-4}{{15}{19}{SHAP values for the impact of features on model output.\relax }{figure.caption.34}{}}
\newlabel{Section4}{{}{19}{Discussion}{section*.35}{}}
\citation{Peter}
\citation{Mok}
\citation{Mok}
\citation{Mok}
\citation{Martel}
\citation{Martel}
\citation{revised-ref1}
\citation{revised-ref2}
\citation{Caskurlu}
\citation{Caskurlu}
\citation{Martel}
\citation{Al-Mawee}
\citation{Moody}
\citation{Trujillo}
\citation{revised-ref3}
\citation{Schwing}
\citation{revised-ref4}
\citation{revised-ref4}
\citation{revised-ref4}
\citation{revised-ref6}
\citation{revised-ref6}
\citation{revised-ref8}
\citation{revised-ref8}
\citation{Moody}
\citation{Trujillo}
\citation{Scot2}
\citation{WangDonna}
\citation{Jones}
\newlabel{Section5}{{}{26}{Results and Recommendations}{section*.37}{}}
\bibcite{1}{1}
\bibcite{2}{2}
\bibcite{3}{3}
\bibcite{4}{4}
\bibcite{Scot1}{5}
\bibcite{Scot2}{6}
\bibcite{Scot25}{7}
\bibcite{Scot3}{8}
\newlabel{Section6}{{}{27}{Conclusion}{section*.38}{}}
\bibcite{WangDonna}{9}
\bibcite{Scot5}{10}
\bibcite{Scot6}{11}
\bibcite{Scot7}{12}
\bibcite{Al-Mawee}{13}
\bibcite{Scot9}{14}
\bibcite{Scot10}{15}
\bibcite{Scot12}{16}
\bibcite{Scot13}{17}
\bibcite{Scot14}{18}
\bibcite{rezapour2021machine}{19}
\bibcite{Scot16}{20}
\bibcite{Scot17}{21}
\bibcite{Scot18}{22}
\bibcite{Scot19}{23}
\bibcite{Scot20}{24}
\bibcite{Scot21}{25}
\bibcite{Scot22}{26}
\bibcite{Scot23}{27}
\bibcite{Scot24}{28}
\bibcite{data}{29}
\bibcite{Winston}{30}
\bibcite{Coverdale}{31}
\bibcite{Keyes}{32}
\bibcite{Fang}{33}
\bibcite{Ong}{34}
\bibcite{rezapour2021hidden}{35}
\bibcite{rezapour2021machineC}{36}
\bibcite{1c}{37}
\bibcite{2c}{38}
\bibcite{3c}{39}
\bibcite{4c}{40}
\bibcite{5c}{41}
\bibcite{6c}{42}
\bibcite{7c}{43}
\bibcite{8c}{44}
\bibcite{9c}{45}
\bibcite{10c}{46}
\bibcite{Kotsiantis}{47}
\bibcite{Salvador}{48}
\bibcite{McKinney}{49}
\bibcite{Hastie}{50}
\bibcite{Van}{51}
\bibcite{SaarTsechansky}{52}
\bibcite{Liu}{53}
\bibcite{Bishop}{54}
\bibcite{Pedregosa}{55}
\bibcite{Troyanskaya}{56}
\bibcite{Chawla}{57}
\bibcite{Dankmar}{58}
\bibcite{Ingo}{59}
\bibcite{Marti}{60}
\bibcite{ed}{61}
\bibcite{Peter}{62}
\bibcite{Brereton}{63}
\bibcite{Caruana}{64}
\bibcite{MohamadH}{65}
\bibcite{SchmidhuberDeep}{66}
\bibcite{Artificialneuralnetwork}{67}
\bibcite{Schwing}{68}
\bibcite{Breiman}{69}
\bibcite{Probst}{70}
\bibcite{34c}{71}
\bibcite{35c}{72}
\bibcite{36c}{73}
\bibcite{37c}{74}
\bibcite{37ccc}{75}
\bibcite{Chandrashekar}{76}
\bibcite{Alpaydin26}{77}
\bibcite{Law26}{78}
\bibcite{Rubinstein26}{79}
\bibcite{Zhou26}{80}
\bibcite{Breiman26}{81}
\bibcite{Wilkinson26}{82}
\bibcite{Git}{83}
\bibcite{Lavelle}{84}
\bibcite{SMOTE}{85}
\bibcite{Caskurlu}{86}
\bibcite{Moody}{87}
\bibcite{Trujillo}{88}
\bibcite{Mok}{89}
\bibcite{Martel}{90}
\bibcite{Jones}{91}
\bibcite{revised-ref1}{92}
\bibcite{revised-ref2}{93}
\bibcite{revised-ref3}{94}
\bibcite{revised-ref4}{95}
\bibcite{revised-ref6}{96}
\bibcite{revised-ref8}{97}
\citation{Lavelle}
\newlabel{Supporting information}{{}{34}{Supporting Information}{section*.40}{}}
\newlabel{Data Preprocessing}{{}{34}{Data Preprocessing}{section*.41}{}}
\@writefile{lof}{\contentsline {figure}{\numberline {16}{\ignorespaces Accuracy scores of XGBoost with k-fold cross validation on the \textit  {Cleaned-FD1W}.\relax }}{34}{figure.caption.43}\protected@file@percent }
\newlabel{fig:p111}{{16}{34}{Accuracy scores of XGBoost with k-fold cross validation on the \textit {Cleaned-FD1W}.\relax }{figure.caption.43}{}}
\@writefile{lof}{\contentsline {figure}{\numberline {17}{\ignorespaces Hyperparameter tuning: Accuracy scores of CatBoost with multiple numbers of trees on the \textit  {Cleaned-FD1W}.\relax }}{35}{figure.caption.44}\protected@file@percent }
\newlabel{fig:p12121}{{17}{35}{Hyperparameter tuning: Accuracy scores of CatBoost with multiple numbers of trees on the \textit {Cleaned-FD1W}.\relax }{figure.caption.44}{}}
\@writefile{lof}{\contentsline {figure}{\numberline {18}{\ignorespaces Feature importance scores for XGBoost using k=15 cross-validation on the \textit  {Cleaned-FD1W}.\relax }}{35}{figure.caption.45}\protected@file@percent }
\newlabel{fig:p3}{{18}{35}{Feature importance scores for XGBoost using k=15 cross-validation on the \textit {Cleaned-FD1W}.\relax }{figure.caption.45}{}}
\@writefile{lof}{\contentsline {figure}{\numberline {19}{\ignorespaces Feature importance scores for CatBoost with 19 trees on the \textit  {Cleaned-FD1W}.\relax }}{35}{figure.caption.46}\protected@file@percent }
\newlabel{fig:p4}{{19}{35}{Feature importance scores for CatBoost with 19 trees on the \textit {Cleaned-FD1W}.\relax }{figure.caption.46}{}}
\@writefile{lof}{\contentsline {figure}{\numberline {20}{\ignorespaces Feature importance scores for CatBoost with 19 trees on the \textit  {Cleaned-FD1W} using the related features.\relax }}{36}{figure.caption.47}\protected@file@percent }
\newlabel{fig:p5}{{20}{36}{Feature importance scores for CatBoost with 19 trees on the \textit {Cleaned-FD1W} using the related features.\relax }{figure.caption.47}{}}
\@writefile{lof}{\contentsline {figure}{\numberline {21}{\ignorespaces Feature importance scores for CatBoost with 19 trees on the \textit  {Cleaned-FD1W} using the most related features.\relax }}{36}{figure.caption.48}\protected@file@percent }
\newlabel{fig:p6}{{21}{36}{Feature importance scores for CatBoost with 19 trees on the \textit {Cleaned-FD1W} using the most related features.\relax }{figure.caption.48}{}}
\@writefile{lof}{\contentsline {figure}{\numberline {22}{\ignorespaces The Correlation Heat map for the relationships between some variables in the original dataset (\textit  {FD1W}).\relax }}{37}{figure.caption.49}\protected@file@percent }
\newlabel{fig:p7}{{22}{37}{The Correlation Heat map for the relationships between some variables in the original dataset (\textit {FD1W}).\relax }{figure.caption.49}{}}
\@writefile{lof}{\contentsline {figure}{\numberline {23}{\ignorespaces The Correlation Heat map for the relationships between the features most related to Question 25a in the original dataset (\textit  {FD1W}).\relax }}{37}{figure.caption.50}\protected@file@percent }
\newlabel{fig:p8}{{23}{37}{The Correlation Heat map for the relationships between the features most related to Question 25a in the original dataset (\textit {FD1W}).\relax }{figure.caption.50}{}}
\citation{SMOTE}
\newlabel{Section 3.2.2}{{}{38}{The deletion of rows with missing values from \textit {Q25a-FD1W} and computational results}{section*.51}{}}
\@writefile{lof}{\contentsline {figure}{\numberline {24}{\ignorespaces The distribution of examples among classes of Question 25a in the \textit  {Q25a-FD1W} dataset.\relax }}{38}{figure.caption.52}\protected@file@percent }
\newlabel{fig:p9}{{24}{38}{The distribution of examples among classes of Question 25a in the \textit {Q25a-FD1W} dataset.\relax }{figure.caption.52}{}}
\@writefile{lof}{\contentsline {figure}{\numberline {25}{\ignorespaces Feature scores of Random Forest with 100 trees and depth equals 10 on the \textit  {Q25a-FD1W} dataset.\relax }}{38}{figure.caption.53}\protected@file@percent }
\newlabel{fig:p11}{{25}{38}{Feature scores of Random Forest with 100 trees and depth equals 10 on the \textit {Q25a-FD1W} dataset.\relax }{figure.caption.53}{}}
\newlabel{Section 3.2.3}{{}{39}{Dealing with missing values of \textit {Q25a-FD1W} by means of KNN imputation method and computational results}{section*.54}{}}
\@writefile{lof}{\contentsline {figure}{\numberline {26}{\ignorespaces Feature scores of Random Forest with 200 trees and depth equals 40 on the \textit  {Q25a-FD1W} dataset after KNN imputation method and SMOTE are applied.\relax }}{39}{figure.caption.55}\protected@file@percent }
\newlabel{fig:p26}{{26}{39}{Feature scores of Random Forest with 200 trees and depth equals 40 on the \textit {Q25a-FD1W} dataset after KNN imputation method and SMOTE are applied.\relax }{figure.caption.55}{}}
\newlabel{Section 3.2.4}{{}{39}{Machine learning analysis of \textit {US-FD1W-25(a)}}{section*.56}{}}
\@writefile{lof}{\contentsline {figure}{\numberline {27}{\ignorespaces Distribution of examples among Question 25a classes on the \textit  {US-FD1W-25(a)} dataset after KNN imputation method is applied.\relax }}{40}{figure.caption.57}\protected@file@percent }
\newlabel{fig:f1}{{27}{40}{Distribution of examples among Question 25a classes on the \textit {US-FD1W-25(a)} dataset after KNN imputation method is applied.\relax }{figure.caption.57}{}}
\@writefile{lof}{\contentsline {figure}{\numberline {28}{\ignorespaces Feature importance scores of the Random Forest with 200 trees of depth 40 on the \textit  {US-FD1W-25(a)} dataset after KNN imputation method and SMOTE are applied.\relax }}{40}{figure.caption.58}\protected@file@percent }
\newlabel{fig:f3}{{28}{40}{Feature importance scores of the Random Forest with 200 trees of depth 40 on the \textit {US-FD1W-25(a)} dataset after KNN imputation method and SMOTE are applied.\relax }{figure.caption.58}{}}
\@writefile{lof}{\contentsline {figure}{\numberline {29}{\ignorespaces The correlation heat map for some important variables in the \textit  {US-FD1W-25(a)} dataset after KNN imputation method.\relax }}{41}{figure.caption.59}\protected@file@percent }
\newlabel{fig:f4}{{29}{41}{The correlation heat map for some important variables in the \textit {US-FD1W-25(a)} dataset after KNN imputation method.\relax }{figure.caption.59}{}}
\citation{data}
\newlabel{Data Description}{{}{42}{Data Description}{section*.60}{}}
\newlabel{LastPage}{{}{58}{}{page.58}{}}
\xdef\lastpage@lastpage{58}
\xdef\lastpage@lastpageHy{58}
\gdef \@abspage@last{58}
