# Supplementary material for: Artificial intelligence-based analytics for impacts of COVID-19 and online learning on college students’ mental health
Source: PLoS One. 2022 Nov 18;17(11):e0276767. doi: 10.1371/journal.pone.0276767 (PMC9674166; doi:10.1371/journal.pone.0276767)
Supplement: S1 Data — (ZIP) [file pone.0276767.s001.zip › Revised/Manuscript AND Supporting Information.log]

This is pdfTeX, Version 3.141592653-2.6-1.40.24 (MiKTeX 22.1) (preloaded format=pdflatex 2022.2.27)  18 OCT 2022 13:48
entering extended mode
 restricted \write18 enabled.
 %&-line parsing enabled.
**"./Manuscript AND Supporting Information.tex"
(Manuscript AND Supporting Information.tex
LaTeX2e <2021-11-15> patch level 1
L3 programming layer <2022-02-21>
(C:\Users\mathr\AppData\Local\Programs\MiKTeX\tex/latex/base\article.cls
Document Class: article 2021/10/04 v1.4n Standard LaTeX document class
(C:\Users\mathr\AppData\Local\Programs\MiKTeX\tex/latex/base\size10.clo
File: size10.clo 2021/10/04 v1.4n Standard LaTeX file (size option)
)
\c@part=\count185
\c@section=\count186
\c@subsection=\count187
\c@subsubsection=\count188
\c@paragraph=\count189
\c@subparagraph=\count190
\c@figure=\count191
\c@table=\count192
\abovecaptionskip=\skip47
\belowcaptionskip=\skip48
\bibindent=\dimen138
)
(C:\Users\mathr\AppData\Local\Programs\MiKTeX\tex/latex/geometry\geometry.sty
Package: geometry 2020/01/02 v5.9 Page Geometry

(C:\Users\mathr\AppData\Local\Programs\MiKTeX\tex/latex/graphics\keyval.sty
Package: keyval 2014/10/28 v1.15 key=value parser (DPC)
\KV@toks@=\toks16
)
(C:\Users\mathr\AppData\Local\Programs\MiKTeX\tex/generic/iftex\ifvtex.sty
Package: ifvtex 2019/10/25 v1.7 ifvtex legacy package. Use iftex instead.

(C:\Users\mathr\AppData\Local\Programs\MiKTeX\tex/generic/iftex\iftex.sty
Package: iftex 2022/02/03 v1.0f TeX engine tests
))
\Gm@cnth=\count193
\Gm@cntv=\count194
\c@Gm@tempcnt=\count195
\Gm@bindingoffset=\dimen139
\Gm@wd@mp=\dimen140
\Gm@odd@mp=\dimen141
\Gm@even@mp=\dimen142
\Gm@layoutwidth=\dimen143
\Gm@layoutheight=\dimen144
\Gm@layouthoffset=\dimen145
\Gm@layoutvoffset=\dimen146
\Gm@dimlist=\toks17

(C:\Users\mathr\AppData\Local\Programs\MiKTeX\tex/latex/geometry\geometry.cfg))
(C:\Users\mathr\AppData\Local\Programs\MiKTeX\tex/latex/xcolor\xcolor.sty
Package: xcolor 2021/10/31 v2.13 LaTeX color extensions (UK)

(C:\Users\mathr\AppData\Local\Programs\MiKTeX\tex/latex/graphics-cfg\color.cfg
File: color.cfg 2016/01/02 v1.6 sample color configuration
)
Package xcolor Info: Driver file: pdftex.def on input line 227.

(C:\Users\mathr\AppData\Local\Programs\MiKTeX\tex/latex/graphics-def\pdftex.def
File: pdftex.def 2020/10/05 v1.2a Graphics/color driver for pdftex
) (C:\Users\mathr\AppData\Local\Programs\MiKTeX\tex/latex/colortbl\colortbl.sty
Package: colortbl 2020/01/04 v1.0e Color table columns (DPC)
(C:\Users\mathr\AppData\Local\Programs\MiKTeX\tex/latex/tools\array.sty
Package: array 2021/10/04 v2.5f Tabular extension package (FMi)
\col@sep=\dimen147
\ar@mcellbox=\box50
\extrarowheight=\dimen148
\NC@list=\toks18
\extratabsurround=\skip49
\backup@length=\skip50
\ar@cellbox=\box51
)
\everycr=\toks19
\minrowclearance=\skip51
)
\rownum=\count196
Package xcolor Info: Model `cmy' substituted by `cmy0' on input line 1352.
Package xcolor Info: Model `hsb' substituted by `rgb' on input line 1356.
Package xcolor Info: Model `RGB' extended on input line 1368.
Package xcolor Info: Model `HTML' substituted by `rgb' on input line 1370.
Package xcolor Info: Model `Hsb' substituted by `hsb' on input line 1371.
Package xcolor Info: Model `tHsb' substituted by `hsb' on input line 1372.
Package xcolor Info: Model `HSB' substituted by `hsb' on input line 1373.
Package xcolor Info: Model `Gray' substituted by `gray' on input line 1374.
Package xcolor Info: Model `wave' substituted by `hsb' on input line 1375.
)
(C:\Users\mathr\AppData\Local\Programs\MiKTeX\tex/latex/floatrow\floatrow.sty
Package: floatrow 2008/08/02 v0.3b floatrow: float package extension

(C:\Users\mathr\AppData\Local\Programs\MiKTeX\tex/latex/caption\caption3.sty
Package: caption3 2022/01/07 v2.3 caption3 kernel (AR)
\caption@tempdima=\dimen149
\captionmargin=\dimen150
\caption@leftmargin=\dimen151
\caption@rightmargin=\dimen152
\caption@width=\dimen153
\caption@indent=\dimen154
\caption@parindent=\dimen155
\caption@hangindent=\dimen156
Package caption Info: Standard document class detected.
)
\c@float@type=\count197
\float@exts=\toks20
\float@box=\box52
\@floatcapt=\box53
Package floatrow Info: Modified float package code loaded on input line 455.
Package floatrow Info: Modified rotfloat package code loaded on input line 473.

\FR@everyfloat=\toks21
\flrow@foot=\insert199
\FB@wd=\dimen157
\FBo@wd=\dimen158
\FBc@wd=\dimen159
\FBo@ht=\skip52
\FBc@ht=\skip53
\FBf@ht=\skip54
\FBo@max=\skip55
\FBc@max=\skip56
\FBf@max=\skip57
\c@FBl@b=\count198
\floatbox@depth=\count266
\c@FRobj=\count267
\c@FRsobj=\count268
\Xhsize=\skip58
\sXhsize=\skip59
\Zhsize=\skip60
\sZhsize=\skip61
\flrow@rowbox=\box54
\FR@Zunitlength=\dimen160
\c@FBcnt=\count269
\FPOScnt=\count270
\LTleft=\skip62
\LTright=\skip63
\LTleft=\skip64
\LTright=\skip65
\flrow@types=\toks22
)
(C:\Users\mathr\AppData\Local\Programs\MiKTeX\tex/latex/adjustbox\adjustbox.sty
Package: adjustbox 2020/08/19 v1.3 Adjusting TeX boxes (trim, clip, ...)
(C:\Users\mathr\AppData\Local\Programs\MiKTeX\tex/latex/xkeyval\xkeyval.sty
Package: xkeyval 2020/11/20 v2.8 package option processing (HA)

(C:\Users\mathr\AppData\Local\Programs\MiKTeX\tex/generic/xkeyval\xkeyval.tex
(C:\Users\mathr\AppData\Local\Programs\MiKTeX\tex/generic/xkeyval\xkvutils.tex
\XKV@toks=\toks23
\XKV@tempa@toks=\toks24
)
\XKV@depth=\count271
File: xkeyval.tex 2014/12/03 v2.7a key=value parser (HA)
))
(C:\Users\mathr\AppData\Local\Programs\MiKTeX\tex/latex/adjustbox\adjcalc.sty
Package: adjcalc 2012/05/16 v1.1 Provides advanced setlength with multiple back
-ends (calc, etex, pgfmath)
)
(C:\Users\mathr\AppData\Local\Programs\MiKTeX\tex/latex/adjustbox\trimclip.sty
Package: trimclip 2020/08/19 v1.2 Trim and clip general TeX material

(C:\Users\mathr\AppData\Local\Programs\MiKTeX\tex/latex/graphics\graphicx.sty
Package: graphicx 2021/09/16 v1.2d Enhanced LaTeX Graphics (DPC,SPQR)

(C:\Users\mathr\AppData\Local\Programs\MiKTeX\tex/latex/graphics\graphics.sty
Package: graphics 2021/03/04 v1.4d Standard LaTeX Graphics (DPC,SPQR)

(C:\Users\mathr\AppData\Local\Programs\MiKTeX\tex/latex/graphics\trig.sty
Package: trig 2021/08/11 v1.11 sin cos tan (DPC)
)
(C:\Users\mathr\AppData\Local\Programs\MiKTeX\tex/latex/graphics-cfg\graphics.c
fg
File: graphics.cfg 2016/06/04 v1.11 sample graphics configuration
)
Package graphics Info: Driver file: pdftex.def on input line 107.
)
\Gin@req@height=\dimen161
\Gin@req@width=\dimen162
)
(C:\Users\mathr\AppData\Local\Programs\MiKTeX\tex/latex/collectbox\collectbox.s
ty
Package: collectbox 2012/05/17 v0.4b Collect macro arguments as boxes
\collectedbox=\box55
)
\tc@llx=\dimen163
\tc@lly=\dimen164
\tc@urx=\dimen165
\tc@ury=\dimen166
Package trimclip Info: Using driver 'tc-pdftex.def'.

(C:\Users\mathr\AppData\Local\Programs\MiKTeX\tex/latex/adjustbox\tc-pdftex.def
File: tc-pdftex.def 2019/01/04 v2.2 Clipping driver for pdftex
))
\adjbox@Width=\dimen167
\adjbox@Height=\dimen168
\adjbox@Depth=\dimen169
\adjbox@Totalheight=\dimen170
\adjbox@pwidth=\dimen171
\adjbox@pheight=\dimen172
\adjbox@pdepth=\dimen173
\adjbox@ptotalheight=\dimen174

(C:\Users\mathr\AppData\Local\Programs\MiKTeX\tex/latex/ifoddpage\ifoddpage.sty
Package: ifoddpage 2016/04/23 v1.1 Conditionals for odd/even page detection
\c@checkoddpage=\count272
) (C:\Users\mathr\AppData\Local\Programs\MiKTeX\tex/latex/varwidth\varwidth.sty
Package: varwidth 2009/03/30 ver 0.92;  Variable-width minipages
\@vwid@box=\box56
\sift@deathcycles=\count273
\@vwid@loff=\dimen175
\@vwid@roff=\dimen176
)) (C:\Users\mathr\AppData\Local\Programs\MiKTeX\tex/latex/base\fontenc.sty
Package: fontenc 2021/04/29 v2.0v Standard LaTeX package
)
(C:\Users\mathr\AppData\Local\Programs\MiKTeX\tex/latex/lm\lmodern.sty
Package: lmodern 2009/10/30 v1.6 Latin Modern Fonts
LaTeX Font Info:    Overwriting symbol font `operators' in version `normal'
(Font)                  OT1/cmr/m/n --> OT1/lmr/m/n on input line 22.
LaTeX Font Info:    Overwriting symbol font `letters' in version `normal'
(Font)                  OML/cmm/m/it --> OML/lmm/m/it on input line 23.
LaTeX Font Info:    Overwriting symbol font `symbols' in version `normal'
(Font)                  OMS/cmsy/m/n --> OMS/lmsy/m/n on input line 24.
LaTeX Font Info:    Overwriting symbol font `largesymbols' in version `normal'
(Font)                  OMX/cmex/m/n --> OMX/lmex/m/n on input line 25.
LaTeX Font Info:    Overwriting symbol font `operators' in version `bold'
(Font)                  OT1/cmr/bx/n --> OT1/lmr/bx/n on input line 26.
LaTeX Font Info:    Overwriting symbol font `letters' in version `bold'
(Font)                  OML/cmm/b/it --> OML/lmm/b/it on input line 27.
LaTeX Font Info:    Overwriting symbol font `symbols' in version `bold'
(Font)                  OMS/cmsy/b/n --> OMS/lmsy/b/n on input line 28.
LaTeX Font Info:    Overwriting symbol font `largesymbols' in version `bold'
(Font)                  OMX/cmex/m/n --> OMX/lmex/m/n on input line 29.
LaTeX Font Info:    Overwriting math alphabet `\mathbf' in version `normal'
(Font)                  OT1/cmr/bx/n --> OT1/lmr/bx/n on input line 31.
LaTeX Font Info:    Overwriting math alphabet `\mathsf' in version `normal'
(Font)                  OT1/cmss/m/n --> OT1/lmss/m/n on input line 32.
LaTeX Font Info:    Overwriting math alphabet `\mathit' in version `normal'
(Font)                  OT1/cmr/m/it --> OT1/lmr/m/it on input line 33.
LaTeX Font Info:    Overwriting math alphabet `\mathtt' in version `normal'
(Font)                  OT1/cmtt/m/n --> OT1/lmtt/m/n on input line 34.
LaTeX Font Info:    Overwriting math alphabet `\mathbf' in version `bold'
(Font)                  OT1/cmr/bx/n --> OT1/lmr/bx/n on input line 35.
LaTeX Font Info:    Overwriting math alphabet `\mathsf' in version `bold'
(Font)                  OT1/cmss/bx/n --> OT1/lmss/bx/n on input line 36.
LaTeX Font Info:    Overwriting math alphabet `\mathit' in version `bold'
(Font)                  OT1/cmr/bx/it --> OT1/lmr/bx/it on input line 37.
LaTeX Font Info:    Overwriting math alphabet `\mathtt' in version `bold'
(Font)                  OT1/cmtt/m/n --> OT1/lmtt/m/n on input line 38.
)
(C:\Users\mathr\AppData\Local\Programs\MiKTeX\tex/latex/microtype\microtype.sty
Package: microtype 2021/12/10 v3.0b Micro-typographical refinements (RS)
(C:\Users\mathr\AppData\Local\Programs\MiKTeX\tex/latex/etoolbox\etoolbox.sty
Package: etoolbox 2020/10/05 v2.5k e-TeX tools for LaTeX (JAW)
\etb@tempcnta=\count274
)
\MT@toks=\toks25
\MT@count=\count275
\MT@tempbox=\box57
LaTeX Info: Redefining \leftprotrusion on input line 1010.
LaTeX Info: Redefining \rightprotrusion on input line 1018.
LaTeX Info: Redefining \textls on input line 1173.
\MT@outer@kern=\dimen177
LaTeX Info: Redefining \textmicrotypecontext on input line 1759.
\MT@listname@count=\count276

(C:\Users\mathr\AppData\Local\Programs\MiKTeX\tex/latex/microtype\microtype-pdf
tex.def
File: microtype-pdftex.def 2021/12/10 v3.0b Definitions specific to pdftex (RS)

LaTeX Info: Redefining \lsstyle on input line 897.
LaTeX Info: Redefining \lslig on input line 897.
\MT@outer@space=\skip66
)
Package microtype Info: Loading configuration file microtype.cfg.

(C:\Users\mathr\AppData\Local\Programs\MiKTeX\tex/latex/microtype\microtype.cfg
File: microtype.cfg 2021/12/10 v3.0b microtype main configuration file (RS)
)) (C:\Users\mathr\AppData\Local\Programs\MiKTeX\tex/latex/caption\caption.sty
Package: caption 2022/02/20 v3.6 Customizing captions (AR)
\c@caption@flags=\count277
\c@continuedfloat=\count278
Package caption Info: float package is loaded.
Package caption Info: floatrow package is loaded.
) (C:\Users\mathr\AppData\Local\Programs\MiKTeX\tex/latex/booktabs\booktabs.sty
Package: booktabs 2020/01/12 v1.61803398 Publication quality tables
\heavyrulewidth=\dimen178
\lightrulewidth=\dimen179
\cmidrulewidth=\dimen180
\belowrulesep=\dimen181
\belowbottomsep=\dimen182
\aboverulesep=\dimen183
\abovetopsep=\dimen184
\cmidrulesep=\dimen185
\cmidrulekern=\dimen186
\defaultaddspace=\dimen187
\@cmidla=\count279
\@cmidlb=\count280
\@aboverulesep=\dimen188
\@belowrulesep=\dimen189
\@thisruleclass=\count281
\@lastruleclass=\count282
\@thisrulewidth=\dimen190
)
(C:\Users\mathr\AppData\Local\Programs\MiKTeX\tex/latex/blindtext\blindtext.sty
Package: blindtext 2012/01/06 V2.0 blindtext-Package
(C:\Users\mathr\AppData\Local\Programs\MiKTeX\tex/latex/tools\xspace.sty
Package: xspace 2014/10/28 v1.13 Space after command names (DPC,MH)
)
\c@blindtext=\count283
\c@Blindtext=\count284
\c@blind@countparstart=\count285
\blind@countxx=\count286
\blindtext@numBlindtext=\count287
\blind@countyy=\count288
\c@blindlist=\count289
\c@blindlistlevel=\count290
\c@blindlist@level=\count291
\blind@listitem=\count292
\c@blind@listcount=\count293
\c@blind@levelcount=\count294
\blind@mathformula=\count295
\blind@Mathformula=\count296
\c@blind@randomcount=\count297
\c@blind@randommax=\count298
\c@blind@pangramcount=\count299
\c@blind@pangrammax=\count300
)
(C:\Users\mathr\AppData\Local\Programs\MiKTeX\tex/latex/amsfonts\amssymb.sty
Package: amssymb 2013/01/14 v3.01 AMS font symbols

(C:\Users\mathr\AppData\Local\Programs\MiKTeX\tex/latex/amsfonts\amsfonts.sty
Package: amsfonts 2013/01/14 v3.01 Basic AMSFonts support
\@emptytoks=\toks26
\symAMSa=\mathgroup4
\symAMSb=\mathgroup5
LaTeX Font Info:    Redeclaring math symbol \hbar on input line 98.
LaTeX Font Info:    Overwriting math alphabet `\mathfrak' in version `bold'
(Font)                  U/euf/m/n --> U/euf/b/n on input line 106.
)) (C:\Users\mathr\AppData\Local\Programs\MiKTeX\tex/latex/amsmath\amsmath.sty
Package: amsmath 2021/10/15 v2.17l AMS math features
\@mathmargin=\skip67

For additional information on amsmath, use the `?' option.
(C:\Users\mathr\AppData\Local\Programs\MiKTeX\tex/latex/amsmath\amstext.sty
Package: amstext 2021/08/26 v2.01 AMS text

(C:\Users\mathr\AppData\Local\Programs\MiKTeX\tex/latex/amsmath\amsgen.sty
File: amsgen.sty 1999/11/30 v2.0 generic functions
\@emptytoks=\toks27
\ex@=\dimen191
))
(C:\Users\mathr\AppData\Local\Programs\MiKTeX\tex/latex/amsmath\amsbsy.sty
Package: amsbsy 1999/11/29 v1.2d Bold Symbols
\pmbraise@=\dimen192
)
(C:\Users\mathr\AppData\Local\Programs\MiKTeX\tex/latex/amsmath\amsopn.sty
Package: amsopn 2021/08/26 v2.02 operator names
)
\inf@bad=\count301
LaTeX Info: Redefining \frac on input line 234.
\uproot@=\count302
\leftroot@=\count303
LaTeX Info: Redefining \overline on input line 399.
\classnum@=\count304
\DOTSCASE@=\count305
LaTeX Info: Redefining \ldots on input line 496.
LaTeX Info: Redefining \dots on input line 499.
LaTeX Info: Redefining \cdots on input line 620.
\Mathstrutbox@=\box58
\strutbox@=\box59
\big@size=\dimen193
LaTeX Font Info:    Redeclaring font encoding OML on input line 743.
LaTeX Font Info:    Redeclaring font encoding OMS on input line 744.
\macc@depth=\count306
\c@MaxMatrixCols=\count307
\dotsspace@=\muskip16
\c@parentequation=\count308
\dspbrk@lvl=\count309
\tag@help=\toks28
\row@=\count310
\column@=\count311
\maxfields@=\count312
\andhelp@=\toks29
\eqnshift@=\dimen194
\alignsep@=\dimen195
\tagshift@=\dimen196
\tagwidth@=\dimen197
\totwidth@=\dimen198
\lineht@=\dimen256
\@envbody=\toks30
\multlinegap=\skip68
\multlinetaggap=\skip69
\mathdisplay@stack=\toks31
LaTeX Info: Redefining \[ on input line 2938.
LaTeX Info: Redefining \] on input line 2939.
)
(C:\Users\mathr\AppData\Local\Programs\MiKTeX\tex/latex/changepage\changepage.s
ty
Package: changepage 2009/10/20 v1.0c check page and change page layout
\c@cp@cntr=\count313
\cp@tempcnt=\count314
LaTeX Info: Redefining \checkoddpage on input line 59.
) (C:\Users\mathr\AppData\Local\Programs\MiKTeX\tex/latex/base\inputenc.sty
Package: inputenc 2021/02/14 v1.3d Input encoding file
\inpenc@prehook=\toks32
\inpenc@posthook=\toks33

(C:\Users\mathr\AppData\Local\Programs\MiKTeX\tex/latex/ucs\utf8x.def
File: utf8x.def 2004/10/17 UCS: Input encoding UTF-8
))
(C:\Users\mathr\AppData\Local\Programs\MiKTeX\tex/latex/ucs\ucs.sty
Package: ucs 2013/05/11 v2.2 UCS: Unicode input support

(C:\Users\mathr\AppData\Local\Programs\MiKTeX\tex/latex/ucs\uni-global.def
File: uni-global.def 2013/05/13 UCS: Unicode global data
)
\uc@secondtry=\count315
\uc@combtoks=\toks34
\uc@combtoksb=\toks35
\uc@temptokena=\toks36
)
(C:\Users\mathr\AppData\Local\Programs\MiKTeX\tex/latex/base\textcomp.sty
Package: textcomp 2020/02/02 v2.0n Standard LaTeX package
)
(C:\Users\mathr\AppData\Local\Programs\MiKTeX\tex/latex/marvosym\marvosym.sty
Package: marvosym 2011/07/20 v2.2 Martin Vogel's Symbols font definitions
)
(C:\Users\mathr\AppData\Local\Programs\MiKTeX\tex/latex/cite\cite.sty
LaTeX Info: Redefining \cite on input line 302.
LaTeX Info: Redefining \nocite on input line 332.
Package: cite 2015/02/27  v 5.5
)
(C:\Users\mathr\AppData\Local\Programs\MiKTeX\tex/latex/hyperref\nameref.sty
Package: nameref 2021-04-02 v2.47 Cross-referencing by name of section

(C:\Users\mathr\AppData\Local\Programs\MiKTeX\tex/latex/refcount\refcount.sty
Package: refcount 2019/12/15 v3.6 Data extraction from label references (HO)

(C:\Users\mathr\AppData\Local\Programs\MiKTeX\tex/generic/ltxcmds\ltxcmds.sty
Package: ltxcmds 2020-05-10 v1.25 LaTeX kernel commands for general use (HO)
)
(C:\Users\mathr\AppData\Local\Programs\MiKTeX\tex/generic/infwarerr\infwarerr.s
ty
Package: infwarerr 2019/12/03 v1.5 Providing info/warning/error messages (HO)
))
(C:\Users\mathr\AppData\Local\Programs\MiKTeX\tex/generic/gettitlestring\gettit
lestring.sty
Package: gettitlestring 2019/12/15 v1.6 Cleanup title references (HO)

(C:\Users\mathr\AppData\Local\Programs\MiKTeX\tex/latex/kvoptions\kvoptions.sty
Package: kvoptions 2020-10-07 v3.14 Key value format for package options (HO)

(C:\Users\mathr\AppData\Local\Programs\MiKTeX\tex/generic/kvsetkeys\kvsetkeys.s
ty
Package: kvsetkeys 2019/12/15 v1.18 Key value parser (HO)
)))
\c@section@level=\count316
LaTeX Info: Redefining \ref on input line 356.
LaTeX Info: Redefining \pageref on input line 356.
)
(C:\Users\mathr\AppData\Local\Programs\MiKTeX\tex/latex/hyperref\hyperref.sty
Package: hyperref 2021-06-07 v7.00m Hypertext links for LaTeX

(C:\Users\mathr\AppData\Local\Programs\MiKTeX\tex/generic/pdftexcmds\pdftexcmds
.sty
Package: pdftexcmds 2020-06-27 v0.33 Utility functions of pdfTeX for LuaTeX (HO
)
Package pdftexcmds Info: \pdf@primitive is available.
Package pdftexcmds Info: \pdf@ifprimitive is available.
Package pdftexcmds Info: \pdfdraftmode found.
)
(C:\Users\mathr\AppData\Local\Programs\MiKTeX\tex/generic/kvdefinekeys\kvdefine
keys.sty
Package: kvdefinekeys 2019-12-19 v1.6 Define keys (HO)
)
(C:\Users\mathr\AppData\Local\Programs\MiKTeX\tex/generic/pdfescape\pdfescape.s
ty
Package: pdfescape 2019/12/09 v1.15 Implements pdfTeX's escape features (HO)
) (C:\Users\mathr\AppData\Local\Programs\MiKTeX\tex/latex/hycolor\hycolor.sty
Package: hycolor 2020-01-27 v1.10 Color options for hyperref/bookmark (HO)
)
(C:\Users\mathr\AppData\Local\Programs\MiKTeX\tex/latex/letltxmacro\letltxmacro
.sty
Package: letltxmacro 2019/12/03 v1.6 Let assignment for LaTeX macros (HO)
)
(C:\Users\mathr\AppData\Local\Programs\MiKTeX\tex/latex/auxhook\auxhook.sty
Package: auxhook 2019-12-17 v1.6 Hooks for auxiliary files (HO)
)
\@linkdim=\dimen257
\Hy@linkcounter=\count317
\Hy@pagecounter=\count318

(C:\Users\mathr\AppData\Local\Programs\MiKTeX\tex/latex/hyperref\pd1enc.def
File: pd1enc.def 2021-06-07 v7.00m Hyperref: PDFDocEncoding definition (HO)
)
(C:\Users\mathr\AppData\Local\Programs\MiKTeX\tex/latex/hyperref\hyperref-langp
atches.def
File: hyperref-langpatches.def 2021-06-07 v7.00m Hyperref: patches for babel la
nguages
)
(C:\Users\mathr\AppData\Local\Programs\MiKTeX\tex/generic/intcalc\intcalc.sty
Package: intcalc 2019/12/15 v1.3 Expandable calculations with integers (HO)
)
(C:\Users\mathr\AppData\Local\Programs\MiKTeX\tex/generic/etexcmds\etexcmds.sty
Package: etexcmds 2019/12/15 v1.7 Avoid name clashes with e-TeX commands (HO)
)
\Hy@SavedSpaceFactor=\count319
 (C:\Users\mathr\AppData\Local\Programs\MiKTeX\tex/latex/hyperref\puenc.def
File: puenc.def 2021-06-07 v7.00m Hyperref: PDF Unicode definition (HO)
)
Package hyperref Info: Hyper figures OFF on input line 4192.
Package hyperref Info: Link nesting OFF on input line 4197.
Package hyperref Info: Hyper index ON on input line 4200.
Package hyperref Info: Plain pages OFF on input line 4207.
Package hyperref Info: Backreferencing OFF on input line 4212.
Package hyperref Info: Implicit mode ON; LaTeX internals redefined.
Package hyperref Info: Bookmarks ON on input line 4445.
\c@Hy@tempcnt=\count320

(C:\Users\mathr\AppData\Local\Programs\MiKTeX\tex/latex/url\url.sty
\Urlmuskip=\muskip17
Package: url 2013/09/16  ver 3.4  Verb mode for urls, etc.
)
LaTeX Info: Redefining \url on input line 4804.
\XeTeXLinkMargin=\dimen258

(C:\Users\mathr\AppData\Local\Programs\MiKTeX\tex/generic/bitset\bitset.sty
Package: bitset 2019/12/09 v1.3 Handle bit-vector datatype (HO)

(C:\Users\mathr\AppData\Local\Programs\MiKTeX\tex/generic/bigintcalc\bigintcalc
.sty
Package: bigintcalc 2019/12/15 v1.5 Expandable calculations on big integers (HO
)
))
\Fld@menulength=\count321
\Field@Width=\dimen259
\Fld@charsize=\dimen260
Package hyperref Info: Hyper figures OFF on input line 6076.
Package hyperref Info: Link nesting OFF on input line 6081.
Package hyperref Info: Hyper index ON on input line 6084.
Package hyperref Info: backreferencing OFF on input line 6091.
Package hyperref Info: Link coloring OFF on input line 6096.
Package hyperref Info: Link coloring with OCG OFF on input line 6101.
Package hyperref Info: PDF/A mode OFF on input line 6106.
LaTeX Info: Redefining \ref on input line 6146.
LaTeX Info: Redefining \pageref on input line 6150.

(C:\Users\mathr\AppData\Local\Programs\MiKTeX\tex/latex/base\atbegshi-ltx.sty
Package: atbegshi-ltx 2021/01/10 v1.0c Emulation of the original atbegshi
package with kernel methods
)
\Hy@abspage=\count322
\c@Item=\count323
\c@Hfootnote=\count324
)
Package hyperref Info: Driver (autodetected): hpdftex.
(C:\Users\mathr\AppData\Local\Programs\MiKTeX\tex/latex/hyperref\hpdftex.def
File: hpdftex.def 2021-06-07 v7.00m Hyperref driver for pdfTeX

(C:\Users\mathr\AppData\Local\Programs\MiKTeX\tex/latex/base\atveryend-ltx.sty
Package: atveryend-ltx 2020/08/19 v1.0a Emulation of the original atveryend pac
kage
with kernel methods
)
\Fld@listcount=\count325
\c@bookmark@seq@number=\count326

(C:\Users\mathr\AppData\Local\Programs\MiKTeX\tex/latex/rerunfilecheck\rerunfil
echeck.sty
Package: rerunfilecheck 2019/12/05 v1.9 Rerun checks for auxiliary files (HO)

(C:\Users\mathr\AppData\Local\Programs\MiKTeX\tex/generic/uniquecounter\uniquec
ounter.sty
Package: uniquecounter 2019/12/15 v1.4 Provide unlimited unique counter (HO)
)
Package uniquecounter Info: New unique counter `rerunfilecheck' on input line 2
86.
)
\Hy@SectionHShift=\skip70
)
(C:\Users\mathr\AppData\Local\Programs\MiKTeX\tex/latex/lineno\lineno.sty
Package: lineno 2005/11/02 line numbers on paragraphs v4.41
\linenopenalty=\count327
\output=\toks37
\linenoprevgraf=\count328
\linenumbersep=\dimen261
\linenumberwidth=\dimen262
\c@linenumber=\count329
\c@pagewiselinenumber=\count330
\c@LN@truepage=\count331
\c@internallinenumber=\count332
\c@internallinenumbers=\count333
\quotelinenumbersep=\dimen263
\bframerule=\dimen264
\bframesep=\dimen265
\bframebox=\box60
LaTeX Info: Redefining \\ on input line 3056.
)
\savedwidth=\skip71

(C:\Users\mathr\AppData\Local\Programs\MiKTeX\tex/latex/lastpage\lastpage.sty
Package: lastpage 2021/09/03 v1.2n Refers to last page's name (HMM; JPG)
)
(C:\Users\mathr\AppData\Local\Programs\MiKTeX\tex/latex/fancyhdr\fancyhdr.sty
Package: fancyhdr 2021/01/28 v4.0.1 Extensive control of page headers and foote
rs
\f@nch@headwidth=\skip72
\f@nch@O@elh=\skip73
\f@nch@O@erh=\skip74
\f@nch@O@olh=\skip75
\f@nch@O@orh=\skip76
\f@nch@O@elf=\skip77
\f@nch@O@erf=\skip78
\f@nch@O@olf=\skip79
\f@nch@O@orf=\skip80
)
(C:\Users\mathr\AppData\Local\Programs\MiKTeX\tex/latex/epstopdf-pkg\epstopdf.s
ty
Package: epstopdf 2020-01-24 v2.11 Conversion with epstopdf on the fly (HO)
 (C:\Users\mathr\AppData\Local\Programs\MiKTeX\tex/latex/grfext\grfext.sty
Package: grfext 2019/12/03 v1.3 Manage graphics extensions (HO)
)
(C:\Users\mathr\AppData\Local\Programs\MiKTeX\tex/latex/epstopdf-pkg\epstopdf-b
ase.sty
Package: epstopdf-base 2020-01-24 v2.11 Base part for package epstopdf
Package epstopdf-base Info: Redefining graphics rule for `.eps' on input line 4
85.
Package grfext Info: Graphics extension search list:
(grfext)             [.pdf,.png,.jpg,.mps,.jpeg,.jbig2,.jb2,.PDF,.PNG,.JPG,.JPE
G,.JBIG2,.JB2,.eps]
(grfext)             \AppendGraphicsExtensions on input line 504.

(C:\Users\mathr\AppData\Local\Programs\MiKTeX\tex/latex/00miktex\epstopdf-sys.c
fg
File: epstopdf-sys.cfg 2021/03/18 v2.0 Configuration of epstopdf for MiKTeX
)))
LaTeX Font Info:    Trying to load font information for T1+lmr on input line 12
2.
 (C:\Users\mathr\AppData\Local\Programs\MiKTeX\tex/latex/lm\t1lmr.fd
File: t1lmr.fd 2009/10/30 v1.6 Font defs for Latin Modern
)
(C:\Users\mathr\AppData\Local\Programs\MiKTeX\tex/latex/l3backend\l3backend-pdf
tex.def
File: l3backend-pdftex.def 2022-02-07 L3 backend support: PDF output (pdfTeX)
\l__color_backend_stack_int=\count334
\l__pdf_internal_box=\box61
) (Manuscript AND Supporting Information.aux)
\openout1 = `"Manuscript AND Supporting Information.aux"'.

LaTeX Font Info:    Checking defaults for OML/cmm/m/it on input line 122.
LaTeX Font Info:    ... okay on input line 122.
LaTeX Font Info:    Checking defaults for OMS/cmsy/m/n on input line 122.
LaTeX Font Info:    ... okay on input line 122.
LaTeX Font Info:    Checking defaults for OT1/cmr/m/n on input line 122.
LaTeX Font Info:    ... okay on input line 122.
LaTeX Font Info:    Checking defaults for T1/cmr/m/n on input line 122.
LaTeX Font Info:    ... okay on input line 122.
LaTeX Font Info:    Checking defaults for TS1/cmr/m/n on input line 122.
LaTeX Font Info:    ... okay on input line 122.
LaTeX Font Info:    Checking defaults for OMX/cmex/m/n on input line 122.
LaTeX Font Info:    ... okay on input line 122.
LaTeX Font Info:    Checking defaults for U/cmr/m/n on input line 122.
LaTeX Font Info:    ... okay on input line 122.
LaTeX Font Info:    Checking defaults for PD1/pdf/m/n on input line 122.
LaTeX Font Info:    ... okay on input line 122.
LaTeX Font Info:    Checking defaults for PU/pdf/m/n on input line 122.
LaTeX Font Info:    ... okay on input line 122.

*geometry* driver: auto-detecting
*geometry* detected driver: pdftex
*geometry* verbose mode - [ preamble ] result:
* driver: pdftex
* paper: letterpaper
* layout: <same size as paper>
* layoutoffset:(h,v)=(0.0pt,0.0pt)
* modes: 
* h-part:(L,W,R)=(198.7425pt, 323.40732pt, 92.14519pt)
* v-part:(T,H,B)=(61.42993pt, 638.14268pt, 95.39737pt)
* \paperwidth=614.295pt
* \paperheight=794.96999pt
* \textwidth=379.4175pt
* \textheight=632.36249pt
* \oddsidemargin=126.4725pt
* \evensidemargin=126.4725pt
* \topmargin=-47.84006pt
* \headheight=12.0pt
* \headsep=25.0pt
* \topskip=10.0pt
* \footskip=54.2025pt
* \marginparwidth=65.0pt
* \marginparsep=11.0pt
* \columnsep=10.0pt
* \skip\footins=9.0pt plus 4.0pt minus 2.0pt
* \hoffset=0.0pt
* \voffset=0.0pt
* \mag=1000
* \@twocolumnfalse
* \@twosidefalse
* \@mparswitchfalse
* \@reversemarginfalse
* (1in=72.27pt=25.4mm, 1cm=28.453pt)


(C:\Users\mathr\AppData\Local\Programs\MiKTeX\tex/context/base/mkii\supp-pdf.mk
ii
[Loading MPS to PDF converter (version 2006.09.02).]
\scratchcounter=\count335
\scratchdimen=\dimen266
\scratchbox=\box62
\nofMPsegments=\count336
\nofMParguments=\count337
\everyMPshowfont=\toks38
\MPscratchCnt=\count338
\MPscratchDim=\dimen267
\MPnumerator=\count339
\makeMPintoPDFobject=\count340
\everyMPtoPDFconversion=\toks39
)
Package caption Info: Begin \AtBeginDocument code.
Package caption Info: changepage package is loaded.
\caption@adjustwidth@hsize=\dimen268
\caption@adjustwidth@linewidth=\dimen269
Package caption Info: hyperref package is loaded.
Package caption Info: End \AtBeginDocument code.
LaTeX Info: Redefining \microtypecontext on input line 122.
Package microtype Info: Applying patch `item' on input line 122.
Package microtype Info: Applying patch `toc' on input line 122.
Package microtype Info: Applying patch `eqnum' on input line 122.
Package microtype Info: Applying patch `footnote' on input line 122.
Package microtype Info: Generating PDF output.
Package microtype Info: Character protrusion enabled (level 2).
Package microtype Info: Using default protrusion set `alltext'.
Package microtype Info: Automatic font expansion enabled (level 2),
(microtype)             stretch: 20, shrink: 20, step: 1, non-selected.
Package microtype Info: Using default expansion set `alltext-nott'.
LaTeX Info: Redefining \showhyphens on input line 122.
Package microtype Info: No adjustment of tracking.
Package microtype Info: No adjustment of interword spacing.
Package microtype Info: No adjustment of character kerning.
 (C:\Users\mathr\AppData\Local\Programs\MiKTeX\tex/latex/microtype\mt-cmr.cfg
File: mt-cmr.cfg 2013/05/19 v2.2 microtype config. file: Computer Modern Roman 
(RS)
) (C:\Users\mathr\AppData\Local\Programs\MiKTeX\tex/latex/ucs\ucsencs.def
File: ucsencs.def 2011/01/21 Fixes to fontencodings LGR, T3
)
Package hyperref Info: Link coloring OFF on input line 122.
LaTeX Info: Redefining \ref on input line 122.
LaTeX Info: Redefining \pageref on input line 122.
LaTeX Info: Redefining \nameref on input line 122.

(Manuscript AND Supporting Information.out)
(Manuscript AND Supporting Information.out)
\@outlinefile=\write3
\openout3 = `"Manuscript AND Supporting Information.out"'.

Package lastpage Info: Please have a look at the pageslts package at
(lastpage)             https://www.ctan.org/pkg/pageslts
(lastpage)             ! on input line 122.

(C:\Users\mathr\AppData\Local\Programs\MiKTeX\tex/latex/ucs\uni-32.def
File: uni-32.def 2013/05/13 UCS: Unicode data U+2000..U+20FF
)
LaTeX Font Info:    Trying to load font information for OT1+lmr on input line 1
33.

(C:\Users\mathr\AppData\Local\Programs\MiKTeX\tex/latex/lm\ot1lmr.fd
File: ot1lmr.fd 2009/10/30 v1.6 Font defs for Latin Modern
)
LaTeX Font Info:    Trying to load font information for OML+lmm on input line 1
33.

(C:\Users\mathr\AppData\Local\Programs\MiKTeX\tex/latex/lm\omllmm.fd
File: omllmm.fd 2009/10/30 v1.6 Font defs for Latin Modern
)
LaTeX Font Info:    Trying to load font information for OMS+lmsy on input line 
133.

(C:\Users\mathr\AppData\Local\Programs\MiKTeX\tex/latex/lm\omslmsy.fd
File: omslmsy.fd 2009/10/30 v1.6 Font defs for Latin Modern
)
LaTeX Font Info:    Trying to load font information for OMX+lmex on input line 
133.

(C:\Users\mathr\AppData\Local\Programs\MiKTeX\tex/latex/lm\omxlmex.fd
File: omxlmex.fd 2009/10/30 v1.6 Font defs for Latin Modern
)
LaTeX Font Info:    External font `lmex10' loaded for size
(Font)              <10> on input line 133.
LaTeX Font Info:    External font `lmex10' loaded for size
(Font)              <7> on input line 133.
LaTeX Font Info:    External font `lmex10' loaded for size
(Font)              <5> on input line 133.
LaTeX Font Info:    Trying to load font information for U+msa on input line 133
.

(C:\Users\mathr\AppData\Local\Programs\MiKTeX\tex/latex/amsfonts\umsa.fd
File: umsa.fd 2013/01/14 v3.01 AMS symbols A
)
(C:\Users\mathr\AppData\Local\Programs\MiKTeX\tex/latex/microtype\mt-msa.cfg
File: mt-msa.cfg 2006/02/04 v1.1 microtype config. file: AMS symbols (a) (RS)
)
LaTeX Font Info:    Trying to load font information for U+msb on input line 133
.

(C:\Users\mathr\AppData\Local\Programs\MiKTeX\tex/latex/amsfonts\umsb.fd
File: umsb.fd 2013/01/14 v3.01 AMS symbols B
)
(C:\Users\mathr\AppData\Local\Programs\MiKTeX\tex/latex/microtype\mt-msb.cfg
File: mt-msb.cfg 2005/06/01 v1.0 microtype config. file: AMS symbols (b) (RS)
)
LaTeX Font Info:    Trying to load font information for TS1+lmr on input line 1
33.

(C:\Users\mathr\AppData\Local\Programs\MiKTeX\tex/latex/lm\ts1lmr.fd
File: ts1lmr.fd 2009/10/30 v1.6 Font defs for Latin Modern
) [1

{C:/Users/mathr/AppData/Local/MiKTeX/fonts/map/pdftex/pdftex.map}] [2]
(C:\Users\mathr\AppData\Local\Programs\MiKTeX\tex/latex/ucs\uni-1.def
File: uni-1.def 2013/05/13 UCS: Unicode data U+0100..U+01FF
) [3]
[4] [5] [6] [7]
Overfull \hbox (31.72107pt too wide) in paragraph at lines 248--257
 [][] 
 []

[8]
<f5.png, id=236, 280.6485pt x 210.7875pt>
File: f5.png Graphic file (type png)
<use f5.png>
Package pdftex.def Info: f5.png  used on input line 281.
(pdftex.def)             Requested size: 189.70874pt x 142.4877pt.
 [9]
<re1.png, id=248, 953.5625pt x 591.20876pt>
File: re1.png Graphic file (type png)
<use re1.png>
Package pdftex.def Info: re1.png  used on input line 289.
(pdftex.def)             Requested size: 379.4175pt x 235.24341pt.
 [10 <./f5.png>]
<ref2.png, id=261, 570.13pt x 678.535pt>
File: ref2.png Graphic file (type png)
<use ref2.png>
Package pdftex.def Info: ref2.png  used on input line 314.
(pdftex.def)             Requested size: 189.70874pt x 225.78088pt.
 [11 <./re1.png>]
<ref3.png, id=270, 570.13pt x 678.535pt>
File: ref3.png Graphic file (type png)
<use ref3.png>
Package pdftex.def Info: ref3.png  used on input line 322.
(pdftex.def)             Requested size: 189.70874pt x 225.78088pt.
<ref4.png, id=272, 297.36093pt x 276.28218pt>
File: ref4.png Graphic file (type png)
<use ref4.png>
Package pdftex.def Info: ref4.png  used on input line 329.
(pdftex.def)             Requested size: 265.59108pt x 246.77565pt.
 [12 <./ref2.png> <./ref3.png>]
<ref6.png, id=284, 304.51265pt x 187.07391pt>
File: ref6.png Graphic file (type png)
<use ref6.png>
Package pdftex.def Info: ref6.png  used on input line 337.
(pdftex.def)             Requested size: 265.59108pt x 163.16687pt.
<ref7.png, id=285, 570.13pt x 678.535pt>
File: ref7.png Graphic file (type png)
<use ref7.png>
Package pdftex.def Info: ref7.png  used on input line 344.
(pdftex.def)             Requested size: 189.70874pt x 225.78088pt.

[13 <./ref4.png> <./ref6.png>]
<ref8.png, id=297, 953.5625pt x 591.20876pt>
File: ref8.png Graphic file (type png)
<use ref8.png>
Package pdftex.def Info: ref8.png  used on input line 351.
(pdftex.def)             Requested size: 341.47342pt x 211.71637pt.
<ref9.png, id=299, 959.585pt x 591.20876pt>
File: ref9.png Graphic file (type png)
<use ref9.png>
Package pdftex.def Info: ref9.png  used on input line 359.
(pdftex.def)             Requested size: 341.47342pt x 210.38124pt.
 [14 <./ref7.png> <./ref8.png>]
<ref10.png, id=309, 1214.5375pt x 439.6425pt>
File: ref10.png Graphic file (type png)
<use ref10.png>
Package pdftex.def Info: ref10.png  used on input line 367.
(pdftex.def)             Requested size: 379.4175pt x 137.34097pt.


LaTeX Warning: `!h' float specifier changed to `!ht'.


Package hyperref Warning: Suppressing empty link on input line 406.

<part2-1.png, id=315, 1214.5375pt x 439.6425pt>
File: part2-1.png Graphic file (type png)
<use part2-1.png>
Package pdftex.def Info: part2-1.png  used on input line 412.
(pdftex.def)             Requested size: 379.4175pt x 137.34097pt.
[15 <./ref9.png> <./ref10.png>]
<part2-2.png, id=326, 570.13pt x 678.535pt>
File: part2-2.png Graphic file (type png)
<use part2-2.png>
Package pdftex.def Info: part2-2.png  used on input line 419.
(pdftex.def)             Requested size: 189.70874pt x 225.78088pt.
 [16 <./part2-1.png>]
<part3-1.png, id=341, 570.13pt x 678.535pt>
File: part3-1.png Graphic file (type png)
<use part3-1.png>
Package pdftex.def Info: part3-1.png  used on input line 443.
(pdftex.def)             Requested size: 170.73671pt x 203.19969pt.
<part3-2.png, id=342, 570.13pt x 678.535pt>
File: part3-2.png Graphic file (type png)
<use part3-2.png>
Package pdftex.def Info: part3-2.png  used on input line 449.
(pdftex.def)             Requested size: 170.73671pt x 203.19969pt.
 [17 <./part2-2.png>]

LaTeX Warning: `!h' float specifier changed to `!ht'.

<part3-4.png, id=355, 546.04pt x 678.535pt>
File: part3-4.png Graphic file (type png)
<use part3-4.png>
Package pdftex.def Info: part3-4.png  used on input line 475.
(pdftex.def)             Requested size: 265.59108pt x 330.03125pt.
[18 <./part3-1.png> <./part3-2.png>] [19 <./part3-4.png>] [20] [21] [22]
[23] [24] [25] [26] [27] [28]
(C:\Users\mathr\AppData\Local\Programs\MiKTeX\tex/latex/ucs\uni-0.def
File: uni-0.def 2013/05/13 UCS: Unicode data U+0000..U+00FF
) [29]
[30] [31] [32] [33]
<p1.png, id=506, 561.09625pt x 208.78pt>
File: p1.png Graphic file (type png)
<use p1.png>
Package pdftex.def Info: p1.png  used on input line 914.
(pdftex.def)             Requested size: 303.53514pt x 112.94339pt.
<p2.png, id=510, 897.3525pt x 318.18875pt>
File: p2.png Graphic file (type png)
<use p2.png>
Package pdftex.def Info: p2.png  used on input line 922.
(pdftex.def)             Requested size: 303.53514pt x 107.62924pt.
 [34 <./p1.png>]
<p3.png, id=523, 867.84225pt x 484.81125pt>
File: p3.png Graphic file (type png)
<use p3.png>
Package pdftex.def Info: p3.png  used on input line 930.
(pdftex.def)             Requested size: 303.53514pt x 169.56812pt.
<p4.png, id=524, 864.22874pt x 487.8225pt>
File: p4.png Graphic file (type png)
<use p4.png>
Package pdftex.def Info: p4.png  used on input line 936.
(pdftex.def)             Requested size: 303.53514pt x 171.32846pt.
<p5.png, id=528, 2877.75125pt x 681.54625pt>
File: p5.png Graphic file (type png)
<use p5.png>
Package pdftex.def Info: p5.png  used on input line 945.
(pdftex.def)             Requested size: 341.47342pt x 80.86685pt.
 [35 <./p2.png> <./p3.png> <./p4.png>]
<p6.png, id=538, 2872.7325pt x 945.5325pt>
File: p6.png Graphic file (type png)
<use p6.png>
Package pdftex.def Info: p6.png  used on input line 953.
(pdftex.def)             Requested size: 341.47342pt x 112.39136pt.
<p7.png, id=540, 2316.655pt x 1433.355pt>
File: p7.png Graphic file (type png)
<use p7.png>
Package pdftex.def Info: p7.png  used on input line 960.
(pdftex.def)             Requested size: 341.47342pt x 211.27586pt.

[36 <./p5.png> <./p6.png>]
<p8.png, id=554, 2414.01875pt x 1494.58376pt>
File: p8.png Graphic file (type png)
<use p8.png>
Package pdftex.def Info: p8.png  used on input line 967.
(pdftex.def)             Requested size: 265.59108pt x 164.42752pt.
 [37 <./p7.png> <./p8.png>]
<p9.png, id=572, 829.9005pt x 833.514pt>
File: p9.png Graphic file (type png)
<use p9.png>
Package pdftex.def Info: p9.png  used on input line 987.
(pdftex.def)             Requested size: 151.76468pt x 152.4171pt.
<p11.png, id=574, 2914.89pt x 945.5325pt>
File: p11.png Graphic file (type png)
<use p11.png>
Package pdftex.def Info: p11.png  used on input line 995.
(pdftex.def)             Requested size: 341.47342pt x 110.76103pt.
 [38 <./p9.png> <./p11.png>]
<p26.png, id=586, 2921.91624pt x 950.55125pt>
File: p26.png Graphic file (type png)
<use p26.png>
Package pdftex.def Info: p26.png  used on input line 1004.
(pdftex.def)             Requested size: 341.47342pt x 111.07335pt.
<f1.png, id=588, 271.0125pt x 243.309pt>
File: f1.png Graphic file (type png)
<use f1.png>
Package pdftex.def Info: f1.png  used on input line 1015.
(pdftex.def)             Requested size: 189.70874pt x 170.32256pt.
 [39 <./p26.png>]
<f3.png, id=600, 2921.91624pt x 950.55125pt>
File: f3.png Graphic file (type png)
<use f3.png>
Package pdftex.def Info: f3.png  used on input line 1022.
(pdftex.def)             Requested size: 341.47342pt x 111.07335pt.
<f4.png, id=602, 2341.74875pt x 1448.41125pt>
File: f4.png Graphic file (type png)
<use f4.png>
Package pdftex.def Info: f4.png  used on input line 1029.
(pdftex.def)             Requested size: 379.4175pt x 234.66786pt.
 [40 <./f1.png> <./f3.png>] [41 <./f4.png>]
Overfull \hbox (4.46167pt too wide) in paragraph at lines 1059--1095
 [][] 
 []


Underfull \hbox (badness 2245) in paragraph at lines 1101--1102
\T1/lmr/m/n/10 (+20) ing (not in real-time)",
 []


Underfull \hbox (badness 1215) in paragraph at lines 1116--1116
[]|\T1/lmr/m/n/10 (+20) Which of these forms of on-line tu-to-ri-
 []


Underfull \hbox (badness 2245) in paragraph at lines 1116--1117
\T1/lmr/m/n/10 (+20) ing (not in real-time)",
 []


Overfull \hbox (4.46167pt too wide) in paragraph at lines 1097--1119
 [][] 
 []


Underfull \hbox (badness 10000) in paragraph at lines 1136--1136
[]|\T1/lmr/m/n/10 (+20) Not ap-pli-ca-ble (I had no su-per-vi-
 []


Underfull \hbox (badness 2237) in paragraph at lines 1138--1139
[]|\T1/lmr/m/n/10 (+20) 1: "Via video-call", 2:
 []


Underfull \hbox (badness 3199) in paragraph at lines 1138--1139
\T1/lmr/m/n/10 (+20) ger, Viber, What-sApp,
 []


Underfull \hbox (badness 1320) in paragraph at lines 1153--1154
\T1/lmr/m/n/10 (+20) 2: "Smaller", 3: "The
 []


Overfull \hbox (4.46167pt too wide) in paragraph at lines 1121--1156
 [][] 
 []


Overfull \hbox (4.46167pt too wide) in paragraph at lines 1158--1189
 [][] 
 []


Overfull \hbox (4.46167pt too wide) in paragraph at lines 1191--1222
 [][] 
 []


Overfull \hbox (4.46167pt too wide) in paragraph at lines 1224--1257
 [][] 
 []


Overfull \hbox (4.46167pt too wide) in paragraph at lines 1259--1282
 [][] 
 []


Underfull \hbox (badness 1400) in paragraph at lines 1295--1296
[]|\T1/lmr/m/n/10 (+20) 1: "Close fam-ily mem-
 []


Underfull \hbox (badness 1400) in paragraph at lines 1297--1298
[]|\T1/lmr/m/n/10 (+20) 1: "Close fam-ily mem-
 []


Underfull \hbox (badness 1400) in paragraph at lines 1299--1300
[]|\T1/lmr/m/n/10 (+20) 1: "Close fam-ily mem-
 []


Overfull \hbox (4.46167pt too wide) in paragraph at lines 1284--1302
 [][] 
 []


Underfull \hbox (badness 1400) in paragraph at lines 1308--1309
[]|\T1/lmr/m/n/10 (+20) 1: "Close fam-ily mem-
 []


Underfull \hbox (badness 1400) in paragraph at lines 1310--1311
[]|\T1/lmr/m/n/10 (+20) 1: "Close fam-ily mem-
 []


Underfull \hbox (badness 1400) in paragraph at lines 1312--1313
[]|\T1/lmr/m/n/10 (+20) 1: "Close fam-ily mem-
 []


Underfull \hbox (badness 1400) in paragraph at lines 1314--1315
[]|\T1/lmr/m/n/10 (+20) 1: "Close fam-ily mem-
 []


Overfull \hbox (4.46167pt too wide) in paragraph at lines 1304--1317
 [][] 
 []


Underfull \hbox (badness 1400) in paragraph at lines 1323--1324
[]|\T1/lmr/m/n/10 (+20) 1: "Close fam-ily mem-
 []


Overfull \hbox (4.46167pt too wide) in paragraph at lines 1319--1349
 [][] 
 []


Overfull \hbox (4.46167pt too wide) in paragraph at lines 1351--1378
 [][] 
 []


LaTeX Warning: Float too large for page by 8.83743pt on input line 1378.


Overfull \hbox (4.46167pt too wide) in paragraph at lines 1380--1402
 [][] 
 []


LaTeX Warning: Float too large for page by 7.63745pt on input line 1402.


Underfull \hbox (badness 1210) in paragraph at lines 1421--1422
[]|\T1/lmr/m/n/10 (+20) 1: "Not im-por-tant", 2:
 []


Underfull \hbox (badness 3679) in paragraph at lines 1421--1422
\T1/lmr/m/n/10 (+20) "Slightly im-por-tant", 3:
 []


Underfull \hbox (badness 1210) in paragraph at lines 1423--1424
[]|\T1/lmr/m/n/10 (+20) 1: "Not im-por-tant", 2:
 []


Underfull \hbox (badness 3679) in paragraph at lines 1423--1424
\T1/lmr/m/n/10 (+20) "Slightly im-por-tant", 3:
 []


Underfull \hbox (badness 1210) in paragraph at lines 1425--1426
[]|\T1/lmr/m/n/10 (+20) 1: "Not im-por-tant", 2:
 []


Underfull \hbox (badness 3679) in paragraph at lines 1425--1426
\T1/lmr/m/n/10 (+20) "Slightly im-por-tant", 3:
 []


Underfull \hbox (badness 1210) in paragraph at lines 1427--1428
[]|\T1/lmr/m/n/10 (+20) 1: "Not im-por-tant", 2:
 []


Underfull \hbox (badness 3679) in paragraph at lines 1427--1428
\T1/lmr/m/n/10 (+20) "Slightly im-por-tant", 3:
 []


Underfull \hbox (badness 1210) in paragraph at lines 1429--1430
[]|\T1/lmr/m/n/10 (+20) 1: "Not im-por-tant", 2:
 []


Underfull \hbox (badness 3679) in paragraph at lines 1429--1430
\T1/lmr/m/n/10 (+20) "Slightly im-por-tant", 3:
 []


Underfull \hbox (badness 1210) in paragraph at lines 1431--1432
[]|\T1/lmr/m/n/10 (+20) 1: "Not im-por-tant", 2:
 []


Underfull \hbox (badness 3679) in paragraph at lines 1431--1432
\T1/lmr/m/n/10 (+20) "Slightly im-por-tant", 3:
 []


Overfull \hbox (4.46167pt too wide) in paragraph at lines 1404--1434
 [][] 
 []


LaTeX Warning: Float too large for page by 21.23743pt on input line 1434.


Underfull \hbox (badness 1210) in paragraph at lines 1440--1441
[]|\T1/lmr/m/n/10 (+20) 1: "Not im-por-tant", 2:
 []


Underfull \hbox (badness 3679) in paragraph at lines 1440--1441
\T1/lmr/m/n/10 (+20) "Slightly im-por-tant", 3:
 []


Underfull \hbox (badness 1210) in paragraph at lines 1443--1444
[]|\T1/lmr/m/n/10 (+20) 1: "Not im-por-tant", 2:
 []


Underfull \hbox (badness 3679) in paragraph at lines 1443--1444
\T1/lmr/m/n/10 (+20) "Slightly im-por-tant", 3:
 []


Underfull \hbox (badness 1210) in paragraph at lines 1445--1446
[]|\T1/lmr/m/n/10 (+20) 1: "Not im-por-tant", 2:
 []


Underfull \hbox (badness 3679) in paragraph at lines 1445--1446
\T1/lmr/m/n/10 (+20) "Slightly im-por-tant", 3:
 []


Underfull \hbox (badness 1210) in paragraph at lines 1447--1448
[]|\T1/lmr/m/n/10 (+20) 1: "Not im-por-tant", 2:
 []


Underfull \hbox (badness 3679) in paragraph at lines 1447--1448
\T1/lmr/m/n/10 (+20) "Slightly im-por-tant", 3:
 []


Overfull \hbox (4.46167pt too wide) in paragraph at lines 1436--1464
 [][] 
 []


Overfull \hbox (4.46167pt too wide) in paragraph at lines 1466--1493
 [][] 
 []


Overfull \hbox (4.46167pt too wide) in paragraph at lines 1495--1535
 [][] 
 []


AED: lastpage setting LastPage
[42

] [43] [44] [45] [46] [47] [48] [49] [50] [51] [52] [53] [54] [55] [56]
[57] [58] (Manuscript AND Supporting Information.aux)
Package rerunfilecheck Info: File `"Manuscript AND Supporting Information".out'
 has not changed.
(rerunfilecheck)             Checksum: D41D8CD98F00B204E9800998ECF8427E;0.
 ) 
Here is how much of TeX's memory you used:
 19447 strings out of 478584
 309322 string characters out of 2844401
 758185 words of memory out of 3000000
 36945 multiletter control sequences out of 15000+600000
 519057 words of font info for 130 fonts, out of 8000000 for 9000
 1141 hyphenation exceptions out of 8191
 84i,12n,90p,2638b,616s stack positions out of 5000i,500n,10000p,200000b,80000s
{C:/Users/mathr/AppData/Local/Programs/MiKTeX/fonts/enc/dvips/lm/lm-mathsy.en
c}{C:/Users/mathr/AppData/Local/Programs/MiKTeX/fonts/enc/dvips/lm/lm-rm.enc}{C
:/Users/mathr/AppData/Local/Programs/MiKTeX/fonts/enc/dvips/lm/lm-mathit.enc}{C
:/Users/mathr/AppData/Local/Programs/MiKTeX/fonts/enc/dvips/lm/lm-ec.enc}{C:/Us
ers/mathr/AppData/Local/Programs/MiKTeX/fonts/enc/dvips/lm/lm-ts1.enc}<C:/Users
/mathr/AppData/Local/Programs/MiKTeX/fonts/type1/public/lm/lmbx10.pfb><C:/Users
/mathr/AppData/Local/Programs/MiKTeX/fonts/type1/public/lm/lmbx12.pfb><C:/Users
/mathr/AppData/Local/Programs/MiKTeX/fonts/type1/public/lm/lmbxi10.pfb><C:/User
s/mathr/AppData/Local/Programs/MiKTeX/fonts/type1/public/lm/lmmi10.pfb><C:/User
s/mathr/AppData/Local/Programs/MiKTeX/fonts/type1/public/lm/lmmi7.pfb><C:/Users
/mathr/AppData/Local/Programs/MiKTeX/fonts/type1/public/lm/lmr10.pfb><C:/Users/
mathr/AppData/Local/Programs/MiKTeX/fonts/type1/public/lm/lmr12.pfb><C:/Users/m
athr/AppData/Local/Programs/MiKTeX/fonts/type1/public/lm/lmr7.pfb><C:/Users/mat
hr/AppData/Local/Programs/MiKTeX/fonts/type1/public/lm/lmri10.pfb><C:/Users/mat
hr/AppData/Local/Programs/MiKTeX/fonts/type1/public/lm/lmsy10.pfb>
Output written on "Manuscript AND Supporting Information.pdf" (58 pages, 391897
5 bytes).
PDF statistics:
 829 PDF objects out of 1000 (max. 8388607)
 232 named destinations out of 1000 (max. 500000)
 28818 words of extra memory for PDF output out of 29859 (max. 10000000)
