# Supplementary material for: Artificial intelligence-based analytics for impacts of COVID-19 and online learning on college students’ mental health
Source: PLoS One. 2022 Nov 18;17(11):e0276767. doi: 10.1371/journal.pone.0276767 (PMC9674166; doi:10.1371/journal.pone.0276767)
Supplement: S1 Data — (ZIP) [file pone.0276767.s001.zip › Revised/Supporting Information.aux]

\relax 
\providecommand\hyper@newdestlabel[2]{}
\providecommand\HyperFirstAtBeginDocument{\AtBeginDocument}
\HyperFirstAtBeginDocument{\ifx\hyper@anchor\@undefined
\global\let\oldcontentsline\contentsline
\gdef\contentsline#1#2#3#4{\oldcontentsline{#1}{#2}{#3}}
\global\let\oldnewlabel\newlabel
\gdef\newlabel#1#2{\newlabelxx{#1}#2}
\gdef\newlabelxx#1#2#3#4#5#6{\oldnewlabel{#1}{{#2}{#3}}}
\AtEndDocument{\ifx\hyper@anchor\@undefined
\let\contentsline\oldcontentsline
\let\newlabel\oldnewlabel
\fi}
\fi}
\global\let\hyper@last\relax 
\gdef\HyperFirstAtBeginDocument#1{#1}
\providecommand\HyField@AuxAddToFields[1]{}
\providecommand\HyField@AuxAddToCoFields[2]{}
\bibstyle{plos2015}
\citation{Lavelle}
\providecommand \oddpage@label [2]{}
\newlabel{Supporting information}{{}{1}{Supporting Information}{section*.1}{}}
\newlabel{Data Preprocessing}{{}{1}{Data Preprocessing}{section*.2}{}}
\@writefile{lof}{\contentsline {figure}{\numberline {1}{\ignorespaces Accuracy scores of XGBoost with k-fold cross validation on the \textit  {Cleaned-FD1W}.\relax }}{2}{figure.caption.4}\protected@file@percent }
\providecommand*\caption@xref[2]{\@setref\relax\@undefined{#1}}
\newlabel{fig:p111}{{1}{2}{Accuracy scores of XGBoost with k-fold cross validation on the \textit {Cleaned-FD1W}.\relax }{figure.caption.4}{}}
\@writefile{lof}{\contentsline {figure}{\numberline {2}{\ignorespaces Hyperparameter tuning: Accuracy scores of CatBoost with multiple numbers of trees on the \textit  {Cleaned-FD1W}.\relax }}{2}{figure.caption.5}\protected@file@percent }
\newlabel{fig:p12121}{{2}{2}{Hyperparameter tuning: Accuracy scores of CatBoost with multiple numbers of trees on the \textit {Cleaned-FD1W}.\relax }{figure.caption.5}{}}
\@writefile{lof}{\contentsline {figure}{\numberline {3}{\ignorespaces Feature importance scores for XGBoost using k=15 cross-validation on the \textit  {Cleaned-FD1W}.\relax }}{3}{figure.caption.6}\protected@file@percent }
\newlabel{fig:p3}{{3}{3}{Feature importance scores for XGBoost using k=15 cross-validation on the \textit {Cleaned-FD1W}.\relax }{figure.caption.6}{}}
\@writefile{lof}{\contentsline {figure}{\numberline {4}{\ignorespaces Feature importance scores for CatBoost with 19 trees on the \textit  {Cleaned-FD1W}.\relax }}{3}{figure.caption.7}\protected@file@percent }
\newlabel{fig:p4}{{4}{3}{Feature importance scores for CatBoost with 19 trees on the \textit {Cleaned-FD1W}.\relax }{figure.caption.7}{}}
\@writefile{lof}{\contentsline {figure}{\numberline {5}{\ignorespaces Feature importance scores for CatBoost with 19 trees on the \textit  {Cleaned-FD1W} using the related features.\relax }}{3}{figure.caption.8}\protected@file@percent }
\newlabel{fig:p5}{{5}{3}{Feature importance scores for CatBoost with 19 trees on the \textit {Cleaned-FD1W} using the related features.\relax }{figure.caption.8}{}}
\@writefile{lof}{\contentsline {figure}{\numberline {6}{\ignorespaces Feature importance scores for CatBoost with 19 trees on the \textit  {Cleaned-FD1W} using the most related features.\relax }}{4}{figure.caption.9}\protected@file@percent }
\newlabel{fig:p6}{{6}{4}{Feature importance scores for CatBoost with 19 trees on the \textit {Cleaned-FD1W} using the most related features.\relax }{figure.caption.9}{}}
\@writefile{lof}{\contentsline {figure}{\numberline {7}{\ignorespaces The Correlation Heat map for the relationships between some variables in the original dataset (\textit  {FD1W}).\relax }}{4}{figure.caption.10}\protected@file@percent }
\newlabel{fig:p7}{{7}{4}{The Correlation Heat map for the relationships between some variables in the original dataset (\textit {FD1W}).\relax }{figure.caption.10}{}}
\citation{SMOTE}
\@writefile{lof}{\contentsline {figure}{\numberline {8}{\ignorespaces The Correlation Heat map for the relationships between the features most related to Question 25a in the original dataset (\textit  {FD1W}).\relax }}{5}{figure.caption.11}\protected@file@percent }
\newlabel{fig:p8}{{8}{5}{The Correlation Heat map for the relationships between the features most related to Question 25a in the original dataset (\textit {FD1W}).\relax }{figure.caption.11}{}}
\newlabel{Section 3.2.2}{{}{5}{The deletion of rows with missing values from \textit {Q25a-FD1W} and computational results}{section*.12}{}}
\@writefile{lof}{\contentsline {figure}{\numberline {9}{\ignorespaces The distribution of examples among classes of Question 25a in the \textit  {Q25a-FD1W} dataset.\relax }}{6}{figure.caption.13}\protected@file@percent }
\newlabel{fig:p9}{{9}{6}{The distribution of examples among classes of Question 25a in the \textit {Q25a-FD1W} dataset.\relax }{figure.caption.13}{}}
\@writefile{lof}{\contentsline {figure}{\numberline {10}{\ignorespaces Feature scores of Random Forest with 100 trees and depth equals 10 on the \textit  {Q25a-FD1W} dataset.\relax }}{6}{figure.caption.14}\protected@file@percent }
\newlabel{fig:p11}{{10}{6}{Feature scores of Random Forest with 100 trees and depth equals 10 on the \textit {Q25a-FD1W} dataset.\relax }{figure.caption.14}{}}
\newlabel{Section 3.2.3}{{}{6}{Dealing with missing values of \textit {Q25a-FD1W} by means of KNN imputation method and computational results}{section*.15}{}}
\@writefile{lof}{\contentsline {figure}{\numberline {11}{\ignorespaces Feature scores of Random Forest with 200 trees and depth equals 40 on the \textit  {Q25a-FD1W} dataset after KNN imputation method and SMOTE are applied.\relax }}{7}{figure.caption.16}\protected@file@percent }
\newlabel{fig:p26}{{11}{7}{Feature scores of Random Forest with 200 trees and depth equals 40 on the \textit {Q25a-FD1W} dataset after KNN imputation method and SMOTE are applied.\relax }{figure.caption.16}{}}
\newlabel{Section 3.2.4}{{}{7}{Machine learning analysis of \textit {US-FD1W-25(a)}}{section*.17}{}}
\@writefile{lof}{\contentsline {figure}{\numberline {12}{\ignorespaces Distribution of examples among Question 25a classes on the \textit  {US-FD1W-25(a)} dataset after KNN imputation method is applied.\relax }}{7}{figure.caption.18}\protected@file@percent }
\newlabel{fig:f1}{{12}{7}{Distribution of examples among Question 25a classes on the \textit {US-FD1W-25(a)} dataset after KNN imputation method is applied.\relax }{figure.caption.18}{}}
\@writefile{lof}{\contentsline {figure}{\numberline {13}{\ignorespaces Feature importance scores of the Random Forest with 200 trees of depth 40 on the \textit  {US-FD1W-25(a)} dataset after KNN imputation method and SMOTE are applied.\relax }}{8}{figure.caption.19}\protected@file@percent }
\newlabel{fig:f3}{{13}{8}{Feature importance scores of the Random Forest with 200 trees of depth 40 on the \textit {US-FD1W-25(a)} dataset after KNN imputation method and SMOTE are applied.\relax }{figure.caption.19}{}}
\@writefile{lof}{\contentsline {figure}{\numberline {14}{\ignorespaces The correlation heat map for some important variables in the \textit  {US-FD1W-25(a)} dataset after KNN imputation method.\relax }}{8}{figure.caption.20}\protected@file@percent }
\newlabel{fig:f4}{{14}{8}{The correlation heat map for some important variables in the \textit {US-FD1W-25(a)} dataset after KNN imputation method.\relax }{figure.caption.20}{}}
\citation{data}
\newlabel{Data Description}{{}{10}{Data Description}{section*.21}{}}
\newlabel{LastPage}{{}{26}{}{page.26}{}}
\xdef\lastpage@lastpage{26}
\xdef\lastpage@lastpageHy{26}
\gdef \@abspage@last{26}
